# Supplementary material for: Longitudinal Assessment of Health and Quality of Life of COVID-19 Patients Requiring Intensive Care—An Observational Study
Source: J Clin Med. 2021 Nov 23;10(23):5469. doi: 10.3390/jcm10235469 (PMC8658191; doi:10.3390/jcm10235469)
Supplement: Supplementary file 1 [file jcm-10-05469-s001.zip]

Archive with 2 entries (2 files):
- Supplementary files_MDPI.pdf
- Table S1.xlsx
