# Supplementary material for: Longitudinal Assessment of Health and Quality of Life of COVID-19 Patients Requiring Intensive Care—An Observational Study
Source: J Clin Med. 2021 Nov 23;10(23):5469. doi: 10.3390/jcm10235469 (PMC8658191; doi:10.3390/jcm10235469)
Supplement: Supplementary file 1 [file jcm-10-05469-s001.zip › Table S1.xlsx]

## Sheet: follow-up
	days discharge to follow-up visit				days start of symptoms to folow-up visit
Patient No.	FU1	FU2	FU3	FU4	FU1	FU2	FU3	FU4
1	35	70	133	217	54	89	152	236
2	32	74	117	223	74	116	159	265
3	34	76	119	213	63	105	148	242
4	46	81	111	209	100	135	165	263
5	32	67	130	235	65	100	163	268
6	31	67	130	243	61	97	160	273
7	43	70	99	210	79	106	135	246
8	53	80	111		78	105	136
9	39	67	104	194	66	94	131	221
10	56	89	134	239	73	106	151	256
11	54	94	136	241	73	113	155	260
12	36	98	126	224	124	186	214	312
13	36	100	147	252	64	128	175	280
14	61	91	125	231	102	132	166	272
15	31	62	94	205	102	133	165	276
16	65	107	134	198	91	133	160	224
17	32	75	116	221	108	151	192	297
18	33	68	103		55	90	125	216
			#DIV/0!	#DIV/0!	#DIV/0!	#DIV/0!		#DIV/0!
								#NUM!
								0
		Zeit in Monaten zu Entlassung						0
1			0	0	0	0		0
2			0	0	0	0		0
3			0	0	0	0		0
4			0	0	0	0		0
5			0	0	0	0		0
6			0	0	0	0		0
7			0	0	0	0		0
8			0	0	0	0		0
9			0	0	0	0		0
10			0	0	0	0		0
11			0	0	0	0		0
12			0	0	0	0		0
13			0	0	0	0		0
14			0	0	0	0		0
15			0	0	0	0		0
16			0	0	0	0		0
17			0	0	0	0		0
18			0	0	0	0		0
			0	0	0	0		0
			0	0	0	0		0
			0	0	0	0		0
								0
								0

## Sheet: clinical data acute phase
	Baseline characterstics				Comorbidities (No = 0 / Yes = 1)														Laboratory values											Scores ICU
Patient No.	age (years)	sex	BMI (kg/m^2)	Smoker (1=current, 2=previous, 0=never)	Adipositas	Arterial hypertension	Diabetes	Coronary heart disease	Congestive heart failure	COPD	Asthma bronchiale	Chronic kidney disease	Cancer	HIV	Immunosuppression (No = 0 / Yes = 1)	Chronic liver disease	Duration ICU stay (days)	Hospital stay (days)	LDH max (U/l)	CRP max (mg/dl)	PCT max (ng/dl)	DDimer max (µg/L)	Leukocytes max (G/l)	IL-6 max (pg/ml)	Creatinine max (mg/dl)	Bilirubin max (mg/dl)	platelets min (G/l)	platelets max (G/l)	Troponin T (ng/ml)	SOFA-Score on date of ICU Admission (MRI)	Apache II Score on date of ICU Admission (MRI)	Dialysis/ADVOS (0=no / 1=yes)	Invasive mechanical ventilation (no = 0 / yes = 1)	Horrovitz Index at admission	Days on Ventilator during ICU stay	NIV (0= no, 1=yes)	HFNC (0= no, 1=yes)	proning (0=no / 1=yes)	ECMO (0=no / 1 = yes)	WHO clinical pogression scale
1	45	male	34.5414	2	1	1	0	0	0	0	1	0	0	0	0	0	11	19	487	24.5	0.3	6710	11.03	120	1.3	0.7	429	253	0.024	3	5	0	1	90	10	0	0	0	0	9
2	59	male	35.2941	2	0	1	1	0	0	0	0	0	0	0	0	0	12	38	486	33.2	0.3	60630	9.82	134	2.5	0.5	680	142	0.007	2	3	0	1	82	9	0	0	0	0	9
3	72	male	33.95	2	1	1	0	0	0	1	0	0	0	0	0	0	22	22	548	16,2	0.5	8310	13,6	207	1.5	0.5	392	195	0.045	2	19	0	1	212	14	0	0	0	0	8
4	27	female	21.2245	2	0	0	0	0	0	0	0	0	0	0	0	0	12	15	829	25.5	0.2	16458	15.85	202	0.5	0.3	580	164		10	27	0	1	167	9	0	0	0	0	8
5	76	male	29.321	0	0	1	0	0	0	1	0	0	0	0	0	1	9	33	391	20.1	0.5	3794	10.88	121	2.1	0.5	475	102	0.036	6	17	0	1	272	6	0	0	0	0	8
6	58	female	20.7612	0	0	0	0	0	0	0	0	0	1	0	0	0	9	26	393	34.5	0.6	7446	3.79	1533	0.9	0.8	545	7	0.01	7	22	0	1	258	8	0	0	0	0	8
7	53	male	22.4913	2	0	0	1	0	0	0	0	1	1	0	1	0	1	47	565	14.4	5.6	7031	16.67	105	3.3	1.6	495	52	0.129	4	18	0	0	235		0	0	0	0	5
8	53	male		0	0	1	0	1	0	0	0	0	0	0	0	0	4	8	247	20.1	0.1	24819	11.53	115	0.9	1.7	364	213	0.01	3	5	0	0	209		0	0	0	0	5
9	59	male	33.126	0	1	1	0	0	0	0	0	0	0	0	0	0	8	9	315	8.2	0.2	14544	11.26	120	0.9	1.7	702	360	0.02	6	10	0	1	90	8	0	1	1	0	9
10	53	male	25.4694	1	0	1	0	0	0	0	0	1	0	0	1	0	1	15	524	17.8	6.2	2954	9.69	151	12.5	0.3	629	150		6	14	1	0	148		0	0	0	0	5
11	56	male	19.3906	2	0	0	0	0	0	0	0	0	0	0	0	0	6	12	496	18.6	0.2	1580	6.01	115	0.8	0.5	692	284		1	20	0	0	71		0	0	0	0	5
12	51	female	29.0318	0	0	0	0	0	0	0	0	1	1	0	1	0	71	71	590	31	1.8	3395	16.5	464	1.1	1.8	712	242	0.078	3	7	1	1	200	63	0	0	1	0	9
13	56	male	24.4898	0	0	0	1	0	0	0	0	0	0	0	0	0	3	20	376	27.8	0.5	6856	7.77	122					0.016	2	5	0	0	247		0	0	0	0	5
14	36	male	33.6012	0	1	0	0	0	0	0	0	0	0	1	0	0	30	33	360	26.3	2.4	16890	18.44	2064	1.4	0.8	696	192		11	26	0	1	224	24	0	0	1	0	9
15	59	male	31.7418	0	0	1	1	0	0	0	0	1	0	0	0	1	18	64	549	32.2	95.8	16371	14.42	2541	6.9	4.5	237	62	0.083	16	24	1	1	100	15	0	0	1	0	9
16	73	female	27.6817	0	0	0	0	0	0	0	0	0	0	0	0	0	12	21	597	29.9	3.2	5758	9.22	304	1.1	0.7	586	192	0.09	3	15	0	1	233	2	0	0	0	0	8
17	43	male	23.3747	0	0	0	0	0	0	0	0	0	0	0	0	0	61	71	886	39.7	48.6	65330	24.74	1618	2.1	1.8	555	96	0.007	11	26	1	1	127	59	0	0	1	1	9
18	49	male	27.1267	0	0	0	0	0	0	0	0	0	0	0	0	0	6	15	368	22.7	0.2	777	14.98	98.4	1.2	0.6	406	165	0.01	3		0	1	89	4	0	0	1	0	9
1
2
3
4
5
6
7
8
9
10
11
12
13
14
15
16
17
18

## Sheet: IgG IgM
	FU1		FU2		FU3		FU4
Patient No.	IgG (AU/ml)	IgM (AU/ml)	IgG (AU/ml)	IgM (AU/ml)	IgG (AU/ml)	IgM (AU/ml)	IgG (AU/ml)	IgM (AU/ml)
1	85.32	26.26	68.62	6	28.08	0.4	10.93	0.24
2	78.94	3.74	103.28	2.32	116.2	3.7
3	65.81	1.78	70.24	1.35	101.31	5.56	76.39	1.33
4	56.12	14.75	79.92	6.17	80.93	2.98	123.62	4.05
5	55.41	2.62	82.43	0.85	80	0.54	56.87	0.23
6	70.24	1.53	66.47	0.86	50.65	3.1	36.46	1.94
7	7.5	0.83	3.61	0.56	2.49	0.42	0.85	0.25
8	85.7	7.81	107.19	3.12	99.8	2
9	48.75	13.63	41.01	4.28	49.19	1.28	47.07	0.3
10	28.45	0.56	26.32	0.4	21.67	0.36	7.63	0.26
11	83.78	119.16	96.87	41.56	102.16	17.21	44.67	5.27
12	1.97	0.33	0.74	0.3	0.57	0.34
13	48.55	4.89	59.61	3.73	33.57	2.88	18.76	1.86
14	49.1	0.41	31.67	0.43	27.14	0.36	7.55	0.35
15	24.6	0.89	17.92	0.81	15.39	1.01	5.41	1.08
16	95.2	62.17	105.38	19.61	77.87	7.71	66.74	5.24
17	65.22	1.36	53.49	1.16	40.52	0.87	19.95	0.39
18	72.91	5.78	97.49	2.35	109.48	1.39	71.45	0.77

## Sheet: laboratory parameters
	Creatinine (mg/dl)				Bilirubin (mg(dl)				LDH (U/l)				CK (U/l)				Troponin T (ng/ml)				CRP (mg/dl)				PCT (ng/dl)				IL-6 (<1.5 was calculated with 1.4) (pg/ml)				D-Dimer (< 200 was calculated with 199) (µg/L)				Leukocytes (G/L)				Platelets (G/L)
Patient No.	FU1	FU2	FU3	FU4	FU1	FU2	FU3	FU4	FU1	FU2	FU3	FU4	FU1	FU2	FU3	FU4	FU1	FU2	FU3	FU4	FU1	FU2	FU3	FU4	FU1	FU2	FU3	FU4	FU1	FU2	FU3	FU4	FU1	FU2	FU3	FU4	FU1	FU2	FU3	FU4	FU1	FU2	FU3	FU4
1	1.2	1.2	1	1	0.2	0.4	0.5	0.8	225	227	232		115	133	180		0.011	0.01	0.012		0.5	0.7	1	1.5	0.09	0.09	0.09		5.2	5	8.1		610	408	439		610	408	439		330	300	322	303
2	1.3	1.1	1		0.4	0.3	0.3		203	170	191		80	85	97		0.008				0.6	0.4	0.5		0.09	0.09	0.09		5.6	3.5	3.4		665	266	199		665	266	199		362	232	242
3	0.9	0.8	0.8	0.9	0.4	0.4	0.3	0.4	213	262	268	250	52	78	104		0.02				0.2	0.1		0.2	0.1		0.09		5.6	4.1	4.8		1758	1258	971		1758	1258	971		238	195	171	192
4	0.6	0.6	0.7	0.8	0.3	0.3	0.3		220	200	200	199	79	92	78		0.004				0.1	0.4	0.1	0.2	0.09	0.09	0.09		1.4	1.4	1.4		467	401	244	404	467	401	244	404	232	245	263	258
5	1.2	1.2	1.7	1.4	0.6	0.3	0.4	0.4	276	169	163	188	36	37	44	34	0.023	0.024	0.039		0.4	0.2	0.2	0.4	0.09	0.09	0.09		14.6	4.2	5.4		3931	3858	2624		3931	3858	2624		256	217	190	233
6	0.8	0.9	0.8	0.9	0.2	0.3	0.4	0.3	279	177	236	182	42	76			0.008	0.01			0.3	0.3	0.2	0.2	0.09	0.09			7.1	5.5	3.9		1833	1688	2702		1833	1688	2702		278	248	237	225
7	1.7	1.5	1.5	1.6	0.3	0.19	0.2	0.3	257	222	213	173	43	47	65		0.058	0.043	0.06		0.2	0.09	0.1	0.6	0.3	0.2	0.1		9.7	3.7			1569	562	654		1569	562	654		405	326	314	289
8	0.9		1		0.6		0.5		204		193		111		97		0.01				0.3		0.3		0.09	0	0.09		2.7		3.6		243	199	199		243	199	199		284	278	234
9	0.8	0.8	0.8	0.9	1.1	1.2	1.4	1.4	164	160	208	142	31	44	63	63	0.006	0.006	0.008	0.008	0.09	0.09	0.09	0.09	0.09	0.09	0.09	0.09	2.5	2.6			359	245	245	262	359	245	245	262	260	248	248	218
10	4.9	7.2	8.4	8.4	0.2	0.4	0.4	0.4	204	266	199		60	102	123	201	0.058	0.056	0.049		0.6	0.1	2.2	0.2	0.3	0.2	0.4		3	5.7	4.7		1184	1118	878		1184	1118	878		271	223	278	243
11	0.7	0.7	0.7	0.8	0.5	0.4	0.6	0.4	219	239	191	195	136	175	127		0.009	0.005	0.006		0.09	0.09	0.2	0.09	0.09	0.09	0.09		1.4	2.1	2.1		199	199	199		199	199	199		239	200	233	208
12	0.7	1	1.1	1.1	0.4	0.6	0.5	0.6	254	182	179	176	11	36	45	62	0.037		0.018		1.2	0.1	0.1	0.2	0.09	0.09	0.09	0.09	18.6			1.4	1099	992	1071	761	1099	992	1071	761	353	380	344	280
13	0.9	0.7	0.8	0.7	0.3	0.4	0.3	0.5	166	176	170		74	132	102		0.015	0.015	0.016		0.2	0.4	0.3	0.2	0.09	0.09			2	4.3			207	231	201		207	231	201		235	200	215	220
14	1.1	1	1	1.01	0.4	0.6	0.5		216		2003		76	134	144		0.006	0.004	0.006		0.5	0.6	0.3	0.21	0.09	0.009	0.09		2	1.4	2.8		199	199	199		199	199	199		235	193	211	223
15	2	1.9	1.7		0.9	1.1	1.1		149	165	154		42	52	37		0.049	0.05	0.041		0.1	0.2	0.09		0.1	0.1	0.09		7	0	5.5		420	285	285		420	285	285		146	102	102
16	1.1	1.3	1.8	1.4	0.3	0.2	0.5	0.3	230	222	195	229	57	57	32		0.019				0.4	2.2	13.7	0.7	0.09	0.09	7		4.5	9.1			600	1726			600	1726			330	421	321	397
17	0.8	0.9	0.9	0.9	0.5	0.7	0.6	0.6	201	240	205	205	69	277	209	209			0.007		0.2	0.09	0.2	0.1	0.1	0.09		0.09	3.3	3.3	3	1.4	388	255	274	249	388	255	274	249	251	197	201	200
18	0.9	0.9	1	0.9	0.5	0.4	0.3	0.5	208	211	211		127		265		0.005		0.006		0.2	0.1	0.3	0.2	0.09	0.09			2.2	1.4	1.4		369	284	312		369	284	312		171	201	184	172

## Sheet: CT scores
	CT score
Patient No.	acute phase	follow-up
1	5	1
2	5	2
3	5	2
4	5	1
5	5	2
6	5	1
7	3	1
8	4	1
9	5	1
10	4	1
11	4	2
12	5	2
13	4	1
14	5	3
15	4	1
16	4	1
17	4	1
18	4	1

## Sheet: vital parameters
	RR_systolic (mmHg)				RR_diastolic (mmHg)				heart rate (bpm)				BMI (kg/m^2)
Patient No.	FU1	FU2	FU3	FU4	FU1	FU2	FU3	FU4	FU1	FU2	FU3	FU4	FU1	FU2	FU3	FU4
1	142	144	156		87	95	102		71	76	75		44.9201	42.2777	49.2139	47.8927
2	149	144	140		99	91	96		78	76	65		32.872	37.0242	33.564
3	119	158	140		75	90	76		70	71	73		35.0112	36.0021	38.3142
4	127	120	112	116	79	88	83	86	75	92	69	103	25.4028	26.4915	25.8383	25.0399
5	160	178	156		89	85	95		56	47	97		28.4055	28.4055	28.4055	28.4055
6	125	143	124	119	97	92	93	83	98	89	82	79	26.1752	25.8166	24.3824	24.7409
7	159	169	163		104	110	106		80	72	71		19.1406	18.3594	19.1406
8	132	109	144		91	84	79		50	71	51		33.6012	33.6012	33.6012
9	187	158	159	163	91	91	92	84	83	79	69	65	29.9616	29.9616	29.9616	29.9616
10	143	130	116	140	92	93	92	90	77	80	74	80	25.679	24.0741	24.6914	27.1605
11	138	152	140		93	94	96		75	55	66		25.9259	25.9259	25.7716
12	112	128	113		84	95	84		89	77	73		25.0399	24.677	25.4028	27.5802
13	164	127	136		105	94	92		89	75	77		25.4327	26.6217	25.763	25.763
14	135	145	146		92	96	99		101	88	97		33.4554	33.771	36.6115	34.0866
15	110	108	130	129	77	72	86	77	77	73	91	88	24.6559	28.089	28.089	28.089
16	110	108	138		83	79	70		90	77	71		26.0276	25.1825		26.3656
17	124	109	120	137	89	70	90	39	73	71	67	65	24.2215	26.2976	26.6436	28.0277
18	143	140	141		96	95	96		86	81	78		27.1267	27.1267	27.1267	27.1267

## Sheet: PFT
	DLCO (% of predicted value)				KCO (% of predicted value)				VC max (% of predicted value)				FEV1%F (% of predicted value)				TLC (% of predicted value)				FEV1 (% of predicted value)				FVC (% of predicted value)				VA (% of predicted value)
Patient No.	FU1	FU2	FU3	FU4	FU1	FU2	FU3	FU4	FU1	FU2	FU3	FU4	FU1	FU2	FU3	FU4	FU1	FU2	FU3	FU4	FU1	FU2	FU3	FU4	FU1	FU2	FU3	FU4	FU1	FU2	FU3	FU4
1	92	81	95		99	94	97		94	103	86		93	95	98		91	105	108		83	90	78		88	95	79		88	95	79
2	79	79	87		112	108	107		75	84	85		100	96	99		74	86	85		73	81	81		73	84	82		72	75	83
3	45	38	44	42	65	51	59	57	74	91	84	84	107	99	95	91	76	90	89	102	80	83	80	75	74	84	84	82	71	75	77	75
4	83	96	96		82	90	90		104	108	108		94	96	96		95	116	116		95	100	100		100	103	103		104	110	110
5	55	52	67	59	86	98	98	98	70	73	68	71	99	103	108	100	72	72	72	78	69	76	69	64	69	73	63	64	65	54	70	61
6	83	78	93		88	93	93		80	84	87		106	98	109		92	103	106		80	83	92		75	84	84		96	87	103
7	50	46	50	58	65	67	60	69	91	93	88	99	105	104	108	104	101	96	81	106	92	96	93	99	87	92	87	95	79	71	85	86
8	96	79	89		120	118	118		77	73	73		101	105	106		92	86	89		78	75	73		77	71	69		82	68	78
9	73	78	84	88	92	100	99	100	90	94	91	101	108	109	104	108	86	81	86	92	97	100	104	110	90	92	91	101	81	80	86	90
10		66	64	65		91	79	81		73	71	76		94	101	91		89	76	108		69	72	67		73	71	74		74	82	83
11		74	57	74		83	65	90		93	89	96		106	110	103		103	104	109		99	99	91		93	89	88		91	91	83
12	30	44		58	61	72		75	54	72	76	92	116	111		106	59	69	77	98	62	78	79	96	53	70	74	90	51	63		79
13	73	96	107	93	113	113	120	106	86	85	86	92	106	117	110	105	89	98	92	117	91	94	95	97	86	80	86	92	66	86	91	90
14	82	98	93		115	115	107		85	87	85		107	111	105		93	91	84		90	93	89		84	83	85		73	87	89
15	93	59	77	73	107	89	103	105	85	76	82	77	105	123	101	106	84	89	79	89	89	80	79	78	85	64	79	74	89	68	76	71
16	54	59		56	67	67		62	106	96		98	104	103		96	107	105		95	101	96		90	96	92		93	83	90		92
17		55	59			75	74		75	81	95			111	101		65	74	84		81	87	94		74	77	93			75	81
18				66				92	64	62	65	69				120	79	73	75	77	77	76	72	79	64	61	63	66				73

## Sheet: SF36
	physical functioning					role limitation physical							role limitation emotional						Vitality					mental health						social functioning							pain						general health
Patient No.	FU1	FU2	FU3	FU4		Patient No.	FU1	FU2	FU3	FU4		Patient No.	FU1	FU2	FU3	FU4			FU 1	FU 2	FU 3	FU 4			FU 1	FU 2	FU 3	FU 4			FU1	FU2	FU3	FU4			FU1	FU2	FU3	FU4			FU1	FU2	FU3	FU4
1		0	0	25		1		0	0	75		1		0	0	100		1		30	20	55		1		40	44	72		1		37.5	25	62.5		1		22.5	10	57.5		1		45	40	40
2		50	50			2		50	75			2		100	100			2		65	60			2		84	72			2		75	75			2		77.5	100			2		60	55
3	0	0	50			3	25		0			3	0	33.3333	33.3333			3	50	35	50			3	35	68	40			3	62.5	62.5	62.5			3	35	45	32.5			3	25	60	50
4	41.6667	50	75	75		4	75	50	50	100		4	33.3333	100	100	33.3333		4	50	55	45	60		4	50	64	60	64		4	50	75	100	100		4	77.5	77.5	100	67.5		4	50	55	70	45
5		25	25			5		25	0			5		66.6667	100			5		45	26.6667			5		48	56			5		75	75			5		45	77.5			5		60	50
6		75	75	75		6		50	100			6		100	100	100		6		75	85	85		6		92	92	92		6		87.5	100	100		6		75	100	100		6		60	55	50
7	0	25	25	25		7	0	0	25	0		7		100	100	33.3333		7	50	60	35	40		7	84	92	88	72		7	50	25	25	25		7	45	32.5	45	45		7	35	45	40	35
8	25	75	25			8	0	75	100			8	100	100	100			8	50	55	66.6667			8	76	76	84			8	37.5	100	100			8	65	77.5	87.5			8	70	65	60
9	75	100	100	100		9	25	100	100	100		9	100	100	100	100		9	55	85	80	90		9	92	92	88	92		9	87.5	100	100	100		9	100	100	100	100		9	55	60	60	60
10	25	25	25	0		10	0	0	0	0		10	100	100	100	100		10	40	45	45	30		10	56	68	72	60		10	62.5	37.5	62.5	37.5		10	77.5	100	77.5	32.5		10	60	30	30	35
11	75	75	100	100		11	100	100	100	100		11	100	100	100	100		11	70	80	95	85		11	96	84	96	92		11	100	100	100	100		11	100	100	100	100		11	65	55	60	60
12	0	0	0	25		12	0	0	0	0		12		66.6667	100	66.6667		12	40	35	40	35		12	80	68	76	64		12	0	25	50	50		12	90	55	55	45		12	40
13	100	0				13	0	0				13	0	0				13	25	0				13	48	8				13	100	0				13	67.5	0				13	45	30
14	25	75	100	75		14	0	75	100	50		14	66.6667	100	100	0		14	40	40	60	50		14	72	32	68	40		14	37.5	62.5	87.5	25		14	32.5	77.5	80	22.5		14	45	45	50	35
15	50	75	100	100		15	0	25	0	0		15	100	0	0	0		15	45	45	65	65		15	80	60	56	64		15	62.5	75	25	50		15	57.5	45	32.5	32.5		15	55	55	30	35
16	25	50		25		16	0			100		16	100	33.3333		100		16	55	60	80	80		16	76	88		96		16	87.5	100		87.5		16	57.5	77.5		57.5		16	65	55		37.5
17	25	25	25	25		17	0	0	0	50		17	0	100	0	100		17	30	30	30	50		17	60	60	48	60		17	50	62.5	75	100		17	45	45	45	67.5		17	70	65	45	65
18	0	50		25		18	0	75		75		18	0	33.3333		33.3333		18	30	50	80	50		18	68	50		50		18	62.5	50		50		18	55	77.5		77.5		18	45	50		45

## Sheet: SQRQ
	Symptom score						Impact Score
Patient No.	FU1	FU2	FU3	FU4			FU1	FU2	FU3	FU4
1		76.0604	51.3208	38.2332				48.3808		40.6275
2		24.8254	25.0349					3.71661	0
3	21.875	24.3017					15.1507
4	6.97752	42.2189	22.7291	23.9428			0	13.769	13.0571	6.50112
5			13.53						23.8266
6		21.1592	11.051	10.1781				0	0	0
7	50.4714	34.083	46.0894	31.0642			17.9588	22.2306	25.9656	16.6069
8	28.317	14.2913	12.7444				15.8986	27.0048	7.75805
9	8.92109	0	0	6.32453			0	0	0	0
10	58.0377	6.23254	30.4453	16.6725			50.0142	9.77902	13.0132	31.0119
11	18.6374	8.55521	0	5.50117					0	0
12	44.4792	41.1903	47.4686	26.2046			34.3761	34.616	20.2425	12.8903
13	76.634	26.7321					36.6215	35.6644
14	32.9927	10.3177	32.9927	10.3177			18.6231	13.6037	14.2299	23.3686
15	38.4604	26.7321	43.1094	15.6075			14.8605	32.6046	37.369	35.1072
16	2.68855	6.23254		0			15.8115	0		14.7568
17	41.1324	84.1811	64.4075	66.6868			28.0857	28.8365	29.5127	32.7306
18	65.5474	29.9938	6.32453	0			37.1908	21.8718	3.05978	3.05978
